# Supplementary material for: Unexpected Implication of SRP and AGO2 in Parkinson’s Disease: Involvement in Alpha-Synuclein Biogenesis
Source: Cells. 2021 Oct 18;10(10):2792. doi: 10.3390/cells10102792 (PMC8534902; doi:10.3390/cells10102792)
Supplement: Supplementary file 1 [file cells-10-02792-s001.zip]

Archive with 1 entries (1 files):
- cells-1396909-supplementary.pdf
